# Supplementary material for: Nipah Virus Detection at Bat Roosts after Spillover Events, Bangladesh, 2012–2019
Source: Emerg Infect Dis. 2022 Jul;28(7):1384–92. doi: 10.3201/eid2807.212614 (PMC9239894; doi:10.3201/eid2807.212614)
Supplement: Appendix 2 — Additional data used in study of Nipah virus detection at bat roosts after spillover events, Bangladesh, 2012–2019 [file 21-2614-Techapp-s2.xlsx]

## Sheet: Appendix 2 Table 1
Article DOI: https://doi.org/10.3201/eid2807.212614
Nipah Virus Detection at Bat Roosts after Spillover Events, Bangladesh, 2012–2019
Appendix 2 Table 1. Data on the location of bat roosts tested for Nipah virus, testing dates, and status of human cases, Bangladesh
Roost_ID	Roost_district_name	Roost_division_name	Latitude_roost	Longitude_roost	Roost_size	Roost_positive_at_first_sampling	First_testing_date	Last_testing_date	Distance_from_roost_to_first_case	Total_cases	Primary_cases	Suspected_cases	Positive_cases	Negative_cases	First_case_onset	First_case_exposure	Lag_first_testing	Lag_last_testing
1	Joypurhat	Rajshahi	25.081	89.0285	150	1	2012-01-28	2012-03-07	6.78	1	1	0	1	0	2012-01-12	2012-01-05	23	62
2	Joypurhat	Rajshahi	25.0945	89.0208	110	0	2012-01-29	2012-03-11	8.13	1	1	0	1	0	2012-01-12	2012-01-05	24	66
3	Joypurhat	Rajshahi	25.0609	89.0917		1	2012-01-29	2012-03-08	0.3	1	1	0	1	0	2012-01-12	2012-01-05	24	63
4	Joypurhat	Rajshahi	25.0651	89.0706	100	0	2012-02-21	2012-02-21	4.98	1	1	0	1	0	2012-01-17	2012-01-10	42	42
5	Joypurhat	Rajshahi	25.0619	89.038	100	1	2012-01-28	2012-03-09	3.66	1	1	0	1	0	2012-01-17	2012-01-10	18	59
6	Mymensingh	Mymensingh	24.3225	90.3595	1200	0	2013-01-27	2013-01-27	9.65	1	1	0	1	0	2013-01-17	2013-01-10	17	17
7	Manikganj	Dhaka	23.8662	89.7787	735	0	2013-04-12	2013-04-12	11.57	1	1	1	0	0	2013-03-09	2013-03-02	41	41
8	Manikganj	Dhaka	23.8274	89.8517	274	0	2013-04-13	2013-04-13	4.65	1	1	1	0	0	2013-03-09	2013-03-02	42	42
9	Manikganj	Dhaka	23.78	89.8935	486	1	2013-04-11	2013-05-06	4.4	1	1	1	0	0	2013-03-09	2013-03-02	40	65
10	Pabna	Rajshahi	24.2301	89.293	2101	0	2013-02-07	2013-02-07	8.46	2	2	0	2	0	2013-01-08	2013-01-01	37	37
11	Pabna	Rajshahi	24.1507	89.277	950	1	2013-02-08	2013-02-15	6.53	2	2	0	2	0	2013-01-08	2013-01-01	38	45
12	Rajshahi	Rajshahi	24.3743	88.8275	1054	1	2013-02-01	2013-02-09	5.88	1	1	0	1	0	2013-01-17	2013-01-10	22	30
13	Madaripur	Dhaka	23.2433	90.0857	639	0	2014-03-27	2014-03-27	0.07	1	1	1	0	0	2014-01-31	2014-01-24	62	62
14	Manikganj	Dhaka	23.7785	89.8354	536	0	2014-01-14	2014-01-14	0.29	1	1	1	0	0	2013-12-28	2013-12-21	24	24
15	Manikganj	Dhaka	23.7931	89.8183	570	0	2014-01-15	2014-01-15	2.37	1	1	1	0	0	2013-12-28	2013-12-21	25	25
16	Manikganj	Dhaka	23.8002	89.8387	920	0	2014-01-16	2014-01-16	2.66	1	1	1	0	0	2013-12-28	2013-12-21	26	26
23	Madaripur	Dhaka	23.1984	90.2794	380	0	2015-12-27	2015-12-27	1.28	1	0	0	0	1	2015-12-15	2015-12-07	20	20
24	Madaripur	Dhaka	23.1902	90.2515	1200	0	2015-12-28	2015-12-28	1.8	1	0	0	0	1	2015-12-15	2015-12-07	21	21
25	Madaripur	Dhaka	23.1507	90.1002	300	0	2015-12-29	2015-12-29	17.85	1	0	0	0	1	2015-12-15	2015-12-07	22	22
26	Rajshahi	Rajshahi	24.3662	88.6187	900	0	2016-03-08	2016-03-08	1.56	1	0	0	0	1	2016-02-20	2016-02-13	24	24
27	Joypurhat	Rajshahi	25.1259	88.9333	150	0	2016-03-10	2016-03-10	2.26	1	0	0	0	1	2016-02-20	2016-02-13	26	26
28	Natore	Rajshahi	24.4118	88.9879		0	2016-01-17	2016-01-17	2.18	1	0	0	0	1	2016-01-02	2015-12-17	31	31
29	Gaibandha	Rangpur	25.3272	89.5442	1200	0	2016-01-21	2016-01-21	12.23	1	0	0	0	1	2016-01-05	2015-12-29	23	23
30	Naogaon	Rajshahi	24.8462	88.7045	1200	1	2016-01-30	2016-02-02	5.7	3	2	1	2	0	2016-01-15	2016-01-08	22	25
31	Naogaon	Rajshahi	25.0939	88.7657	340	0	2019-02-05	2019-03-12	7.86	1	1	0	1	0	2019-01-23	2019-01-15	21	56
32	Naogaon	Rajshahi	25.1495	88.863	294	0	2019-02-08	2019-03-13	13.45	1	1	0	1	0	2019-01-23	2019-01-15	24	57
33	Rajshahi	Rajshahi	26.1478	88.294	6792	0	2019-03-05	2019-03-23	0	1	1	0	1	0	2019-02-14	2019-02-07	26	44
34	Natore	Rajshahi	24.472	89.0133	738	0	2019-02-20	2019-02-20	3.12	1	1	0	1	0	2019-01-26	2019-01-04	47	47
35	Natore	Rajshahi	24.4643	89.0133	569	0	2019-02-10	2019-02-19	2.6	1	1	0	1	0	2019-01-26	2019-01-04	37	46
36	Thakurgaon	Rangpur	26.1481	88.2932	330	0	2019-03-22	2019-03-22	5	1	1	0	1	0	2019-02-23	2019-02-16	34	34

## Sheet: Appendix 2 Table 2
Appendix 2 Table 2. Compilation of publicly available Nipah virus sequences obtained from bats and human cases
Reference	DOI	GenBank_accession_no	Product	Seq_length	Sequence_ID	Country	Host	Source	Year	Bat_study_design	Roost_or_case_identification
Harcourt 2005 EID	10.3201/eid1110.050513	AY988601	complete genome	18252	NiV/BGD/HU/2004/AY988601	Bangladesh	human	throat swab	2004
Lo 2012 EID	10.3201/eid1802.111492	JN808857	complete genome	18252	NIVBGD2008MANIKGONJ	Bangladesh	human	throat swab	2008
Lo 2012 EID	10.3201/eid1802.111492	JN808858	nucleocapsid protein	1599	NIVBGD2004FARIDPUR	Bangladesh	human	throat swab	2004
Lo 2012 EID	10.3201/eid1802.111492	JN808859	nucleocapsid protein	1599	NIVBGD2010FARIDPUR2	Bangladesh	human	throat swab	2010
Lo 2012 EID	10.3201/eid1802.111492	JN808860	nucleocapsid protein	1599	NIVBGD2010GOPALGANJ	Bangladesh	human	throat swab	2010
Lo 2012 EID	10.3201/eid1802.111492	JN808861	nucleocapsid protein	1599	NIVBGD2004RAJBARI2	Bangladesh	human	throat swab	2004
Lo 2012 EID	10.3201/eid1802.111492	JN808862	nucleocapsid protein	1599	NIVBGD2004RAJSHAHI	Bangladesh	human	throat swab	2004
Lo 2012 EID	10.3201/eid1802.111492	JN808863	complete genome	18252	NIVBGD2008RAJBARI	Bangladesh	human	throat swab	2008
Lo 2012 EID	10.3201/eid1802.111492	JN808864	complete genome	18167	NIVBGD2010FARIDPUR	Bangladesh	human	throat swab	2010
Hassan 2018 EID	10.3201/eid2401.161758	KY887670	nucleocapsid protein	364	NiV/BGD/Human/2014	Bangladesh	human	throat swab	2014
Hassan 2018 EID	10.3201/eid2401.161758	KY887671	nucleocapsid protein	364	NiV/BGD/Surface_Swab_Towel	Bangladesh	environmental	towel swab	2014
Hassan 2018 EID	10.3201/eid2401.161758	MF133373	nucleocapsid protein	318	NiV/BGD/Human/RP210214/2014	Bangladesh	human	throat swab	2014
Hassan 2018 EID	10.3201/eid2401.161758	MF133374	nucleocapsid protein	318	NiV/BGD/Swab_Bed_Rail/503001/2014	Bangladesh	environmental	bed rail swab	2014
Hassan 2018 EID	10.3201/eid2401.161758	MF133375	nucleocapsid protein	318	NiV/BGD/Swab_Towel/203001/2014	Bangladesh	environmental	towel swab	2014
Hassan 2018 EID	10.3201/eid2401.161758	MF133376	nucleocapsid protein	354	NiV/BGD/Human/FP54214/2014	Bangladesh	human	throat swab	2014
Hassan 2018 EID	10.3201/eid2401.161758	MF133377	nucleocapsid protein	297	NiV/BGD/Human/FP51514/2014	Bangladesh	human	throat swab	2014
Anderson 2019 EID	10.3201/eid2501.180267	MK575060	complete genome	18234	NiV/BD/P.medius/EHA/2013/Raypur1401	Bangladesh	bat	roost urine	2013	outbreak roost investigation	Roost #9 Raypur, Shibaloy, Manikganj, Dhaka 2013-04-11
Anderson 2019 EID	10.3201/eid2501.180267	MK575061	complete genome	18234	NiV/BD/P.medius/EHA/2013/Raypur1402	Bangladesh	bat	roost urine	2013	outbreak roost investigation	Roost #9 Raypur, Shibaloy, Manikganj, Dhaka 2013-04-11
Anderson 2019 EID	10.3201/eid2501.180267	MK575062	complete genome	18234	NiV/BD/P.medius/EHA/2013/Raypur1403	Bangladesh	bat	roost urine	2013	outbreak roost investigation	Roost #9 Raypur, Shibaloy, Manikganj, Dhaka 2013-04-11
Anderson 2019 EID	10.3201/eid2501.180267	MK575063	complete genome	18227	NiV/BD/P.medius/EHA/2013/Raypur1404	Bangladesh	bat	roost urine	2013	outbreak roost investigation	Roost #9 Raypur, Shibaloy, Manikganj, Dhaka 2013-04-11
Anderson 2019 EID	10.3201/eid2501.180267	MK575064	complete genome	18234	NiV/BD/P.medius/EHA/2013/Raypur1405	Bangladesh	bat	roost urine	2013	outbreak roost investigation	Roost #9 Raypur, Shibaloy, Manikganj, Dhaka 2013-04-11
Anderson 2019 EID	10.3201/eid2501.180267	MK575065	complete genome	18234	NiV/BD/P.medius/EHA/2013/Raypur1406	Bangladesh	bat	roost urine	2013	outbreak roost investigation	Roost #9 Raypur, Shibaloy, Manikganj, Dhaka 2013-04-11
Anderson 2019 EID	10.3201/eid2501.180267	MK575066	complete genome	18234	NiV/BD/P.medius/EHA/2013/Raypur1408	Bangladesh	bat	roost urine	2013	outbreak roost investigation	Roost #9 Raypur, Shibaloy, Manikganj, Dhaka 2013-04-11
Anderson 2019 EID	10.3201/eid2501.180267	MK575067	complete genome	18234	NiV/BD/P.medius/EHA/2013/Raypur1409	Bangladesh	bat	roost urine	2013	outbreak roost investigation	Roost #9 Raypur, Shibaloy, Manikganj, Dhaka 2013-04-11
Anderson 2019 EID	10.3201/eid2501.180267	MK575068	complete genome	18234	NiV/BD/P.medius/EHA/2013/Raypur1410	Bangladesh	bat	roost urine	2013	outbreak roost investigation	Roost #9 Raypur, Shibaloy, Manikganj, Dhaka 2013-04-11
Anderson 2019 EID	10.3201/eid2501.180267	MK575069	complete genome	18234	NiV/BD/P.medius/EHA/2013/Raypur1411	Bangladesh	bat	roost urine	2013	outbreak roost investigation	Roost #9 Raypur, Shibaloy, Manikganj, Dhaka 2013-04-11
Anderson 2019 EID	10.3201/eid2501.180267	MK575070	complete genome	18234	NiV/BD/P.medius/EHA/2013/Sylhet191	Bangladesh	bat	roost urine	2013	non-outbreak roost investigation
Whitmer 2021 Virus Evolution	10.1093/ve/veaa062	MK673564	complete genome		810398, 200401066	Bangladesh	human	viral isolate from throat swab	2004
Whitmer 2021 Virus Evolution	10.1093/ve/veaa062	MK673565	complete genome		810405, 200401617	Bangladesh	human	viral isolate from CSF	2004
Whitmer 2021 Virus Evolution	10.1093/ve/veaa062	MK673566	complete genome		810428, 200405758	Bangladesh	human	viral isolate from urine	2004
Whitmer 2021 Virus Evolution	10.1093/ve/veaa062	MK673567	complete genome		810482, 200406506	Bangladesh	human	viral isolate from oropharyngeal swab	2004
Whitmer 2021 Virus Evolution	10.1093/ve/veaa062	MK673568	complete genome		811373, 200803107	Bangladesh	human	viral isolate from oropharyngeal swab	2008
Whitmer 2021 Virus Evolution	10.1093/ve/veaa062	MK673569	complete genome		811375, 200803111	Bangladesh	human	viral isolate from oropharyngeal swab	2008
Whitmer 2021 Virus Evolution	10.1093/ve/veaa062	MK673570	complete genome		812001, 201200939	Bangladesh	human	viral isolate from throat swab	2011
Whitmer 2021 Virus Evolution	10.1093/ve/veaa062	MK673571	complete genome		201200903	Bangladesh	human	throat swab	2011
Whitmer 2021 Virus Evolution	10.1093/ve/veaa062	MK673572	complete genome		201200905	Bangladesh	human	throat swab	2011
Whitmer 2021 Virus Evolution	10.1093/ve/veaa062	MK673573	complete genome		201200919	Bangladesh	human	throat swab	2011
Whitmer 2021 Virus Evolution	10.1093/ve/veaa062	MK673574	complete genome		201200920	Bangladesh	human	throat swab	2011
Whitmer 2021 Virus Evolution	10.1093/ve/veaa062	MK673575	complete genome		201200938	Bangladesh	human	throat swab	2011
Whitmer 2021 Virus Evolution	10.1093/ve/veaa062	MK673576	complete genome		201200973	Bangladesh	human	throat swab	2011
Whitmer 2021 Virus Evolution	10.1093/ve/veaa062	MK673577	complete genome		201206008	Bangladesh	human	serum	2011
Whitmer 2021 Virus Evolution	10.1093/ve/veaa062	MK673578	complete genome		201206119	Bangladesh	human	urine	2011
Whitmer 2021 Virus Evolution	10.1093/ve/veaa062	MK673579	complete genome		201206312	Bangladesh	human	throat swab	2012		Case ID BG00112 Khetlal, Joypurhat, Rajshahi 2012-01-20
Whitmer 2021 Virus Evolution	10.1093/ve/veaa062	MK673580	complete genome		201206313	Bangladesh	human	throat swab	2012
Whitmer 2021 Virus Evolution	10.1093/ve/veaa062	MK673581	complete genome		201206316	Bangladesh	human	throat swab	2012
Whitmer 2021 Virus Evolution	10.1093/ve/veaa062	MK673582	complete genome		201206325	Bangladesh	human	throat swab	2012
Whitmer 2021 Virus Evolution	10.1093/ve/veaa062	MK673583	complete genome		201302591	Bangladesh	human	throat swab	2013
Whitmer 2021 Virus Evolution	10.1093/ve/veaa062	MK673584	complete genome		201601126	Bangladesh	human	throat swab	2015
Whitmer 2021 Virus Evolution	10.1093/ve/veaa062	MK673585	complete genome		201601136	Bangladesh	human	throat swab	2015
Whitmer 2021 Virus Evolution	10.1093/ve/veaa062	MK673586	complete genome		201601138	Bangladesh	human	throat swab	2015
Whitmer 2021 Virus Evolution	10.1093/ve/veaa062	MK673587	complete genome		201601144	Bangladesh	human	throat swab	2015
Whitmer 2021 Virus Evolution	10.1093/ve/veaa062	MK673588	complete genome		201601161	Bangladesh	human	throat swab	2015
Whitmer 2021 Virus Evolution	10.1093/ve/veaa062	MK673589	complete genome		201601187	Bangladesh	human	throat swab	2014
Whitmer 2021 Virus Evolution	10.1093/ve/veaa062	MK673590	complete genome		201601191	Bangladesh	human	throat swab	2014
Whitmer 2021 Virus Evolution	10.1093/ve/veaa062	MK673591	complete genome		201601231	Bangladesh	human	throat swab	2014
Whitmer 2021 Virus Evolution	10.1093/ve/veaa062	MK673592	complete genome		201601241	Bangladesh	human	throat swab	2014
Olival 2020 Mol Ecol	10.1111/mec.15288	MK995284	nucleocapsid protein	224	16_RU	Bangladesh	bat	roost urine	2010	outbreak roost investigation
Olival 2020 Mol Ecol	10.1111/mec.15288	MK995285	nucleocapsid protein	224	26U	Bangladesh	bat	individual urine	2010	longitudinal roost
Olival 2020 Mol Ecol	10.1111/mec.15288	MK995286	nucleocapsid protein	224	32US	Bangladesh	bat	individual urine	2010	longitudinal roost
Olival 2020 Mol Ecol	10.1111/mec.15288	MK995287	nucleocapsid protein	224	58U	Bangladesh	bat	individual urine	2009	longitudinal roost
Olival 2020 Mol Ecol	10.1111/mec.15288	MK995288	nucleocapsid protein	224	87U	Bangladesh	bat	individual urine	2009	longitudinal roost
Olival 2020 Mol Ecol	10.1111/mec.15288	MK995289	nucleocapsid protein	224	55U	Bangladesh	bat	individual urine	2009	longitudinal roost
Olival 2020 Mol Ecol	10.1111/mec.15288	MK995290	nucleocapsid protein	224	4736_U	Bangladesh	bat	individual urine	2011	longitudinal roost
Olival 2020 Mol Ecol	10.1111/mec.15288	MK995291	nucleocapsid protein	224	4664_RU	Bangladesh	bat	roost urine	2011	longitudinal roost
Olival 2020 Mol Ecol	10.1111/mec.15288	MK995292	nucleocapsid protein	224	18RU	Bangladesh	bat	roost urine	2010	outbreak roost investigation
Olival 2020 Mol Ecol	10.1111/mec.15288	MK995293	nucleocapsid protein	224	4416_RU	Bangladesh	bat	roost urine	2012	outbreak roost investigation
Olival 2020 Mol Ecol	10.1111/mec.15288	MK995294	nucleocapsid protein	224	4417_RU	Bangladesh	bat	roost urine	2012	outbreak roost investigation
Olival 2020 Mol Ecol	10.1111/mec.15288	MK995295	nucleocapsid protein	224	17_RU	Bangladesh	bat	roost urine	2010	outbreak roost investigation
Olival 2020 Mol Ecol	10.1111/mec.15288	MK995296	nucleocapsid protein	224	45RU	Bangladesh	bat	roost urine	2008	cross-sectional spatial study roost
Olival 2020 Mol Ecol	10.1111/mec.15288	MK995297	nucleocapsid protein	224	70RU	Bangladesh	bat	roost urine	2008	cross-sectional spatial study roost
Olival 2020 Mol Ecol	10.1111/mec.15288	MK995298	nucleocapsid protein	224	21U	Bangladesh	bat	individual urine	2009	longitudinal roost
Olival 2020 Mol Ecol	10.1111/mec.15288	MK995299	nucleocapsid protein	224	1290629RS	Bangladesh	bat	rectal swab	2006	cross-sectional spatial study roost
Olival 2020 Mol Ecol	10.1111/mec.15288	MK995300	nucleocapsid protein	224	1290659TS	Bangladesh	bat	throat swab	2006	cross-sectional spatial study roost
Olival 2020 Mol Ecol	10.1111/mec.15288	MK995301	nucleocapsid protein	224	1290676TS	Bangladesh	bat	throat swab	2006	cross-sectional spatial study roost
Olival 2020 Mol Ecol	10.1111/mec.15288	MK995302	nucleocapsid protein	224	25Urine	Bangladesh	bat	individual urine	2010	longitudinal study roost
Rahman 2021 Int J Infect Dis	﻿10.1016/j.ijid.2020.10.041	MT890702	nucleocapsid protein	1599	NiV/BGD/BA/2012/J-101	Bangladesh	bat	roost urine	2012	outbreak roost investigation	Roost #1 Bokdurtali, Mohamadabad, Joypurhat, Rajshahi 2012-01-28
Rahman 2021 Int J Infect Dis	﻿10.1016/j.ijid.2020.10.041	MT890703	nucleocapsid protein	1542	NiV/BGD/BA/2012/J-102	Bangladesh	bat	roost urine	2012	outbreak roost investigation	Roost #1 Bokdurtali, Mohamadabad, Joypurhat, Rajshahi 2012-01-28
Rahman 2021 Int J Infect Dis	﻿10.1016/j.ijid.2020.10.041	MT890704	nucleocapsid protein	1412	NiV/BGD/BA/2012/J-103	Bangladesh	bat	roost urine	2012	outbreak roost investigation	Roost #1 Bokdurtali, Mohamadabad, Joypurhat, Rajshahi 2012-01-28
Rahman 2021 Int J Infect Dis	﻿10.1016/j.ijid.2020.10.041	MT890705	nucleocapsid protein	1555	NiV/BGD/BA/2012/J-104	Bangladesh	bat	roost urine	2012	outbreak roost investigation	Roost #1 Bokdurtali, Mohamadabad, Joypurhat, Rajshahi 2012-01-28
Rahman 2021 Int J Infect Dis	﻿10.1016/j.ijid.2020.10.041	MT890706	nucleocapsid protein	1412	NiV/BGD/BA/2012/J-105	Bangladesh	bat	roost urine	2012	outbreak roost investigation	Roost #1 Bokdurtali, Mohamadabad, Joypurhat, Rajshahi 2012-01-28
Rahman 2021 Int J Infect Dis	﻿10.1016/j.ijid.2020.10.041	MT890707	nucleocapsid protein	1413	NiV/BGD/BA/2012/J-106	Bangladesh	bat	roost urine	2012	outbreak roost investigation	Roost #1 Bokdurtali, Mohamadabad, Joypurhat, Rajshahi 2012-01-28
Rahman 2021 Int J Infect Dis	﻿10.1016/j.ijid.2020.10.041	MT890708	nucleocapsid protein	1542	NiV/BGD/BA/2012/J-107	Bangladesh	bat	roost urine	2012	outbreak roost investigation	Roost #1 Bokdurtali, Mohamadabad, Joypurhat, Rajshahi 2012-01-28
Rahman 2021 Int J Infect Dis	﻿10.1016/j.ijid.2020.10.041	MT890709	nucleocapsid protein	1192	NiV/BGD/BA/2012/J-109	Bangladesh	bat	roost urine	2012	outbreak roost investigation	Roost #1 Bokdurtali, Mohamadabad, Joypurhat, Rajshahi 2012-01-28
Rahman 2021 Int J Infect Dis	﻿10.1016/j.ijid.2020.10.041	MT890710	nucleocapsid protein	1398	NiV/BGD/BA/2012/J-113	Bangladesh	bat	roost urine	2012	outbreak roost investigation	Roost #1 Bokdurtali, Mohamadabad, Joypurhat, Rajshahi 2012-01-28
Rahman 2021 Int J Infect Dis	﻿10.1016/j.ijid.2020.10.041	MT890711	nucleocapsid protein	1378	NiV/BGD/HU/2013/RPP176613	Bangladesh	human	throat swab	2013
Rahman 2021 Int J Infect Dis	﻿10.1016/j.ijid.2020.10.041	MT890712	nucleocapsid protein	1599	NiV/BGD/HU/2013/RPP175113	Bangladesh	human	throat swab	2013
Rahman 2021 Int J Infect Dis	﻿10.1016/j.ijid.2020.10.041	MT890713	nucleocapsid protein	1599	NiV/BGD/HU/2013/RajM115913	Bangladesh	human	throat swab	2013		Case ID RS115913 Katakhali, Debigonj, Chatmohor, Pabna 2013-01-23
Rahman 2021 Int J Infect Dis	﻿10.1016/j.ijid.2020.10.041	MT890714	nucleocapsid protein	1599	NiV/BGD/HU/2013/RajP115713	Bangladesh	human	throat swab	2013
Rahman 2021 Int J Infect Dis	﻿10.1016/j.ijid.2020.10.041	MT890715	nucleocapsid protein	1599	NiV/BGD/HU/2013/RPM175513	Bangladesh	human	throat swab	2013
Rahman 2021 Int J Infect Dis	﻿10.1016/j.ijid.2020.10.041	MT890716	nucleocapsid protein	1412	NiV/BGD/HU/2014/RP210214	Bangladesh	human	throat swab	2014
Rahman 2021 Int J Infect Dis	﻿10.1016/j.ijid.2020.10.041	MT890717	nucleocapsid protein	1592	NiV/BGD/HU/2014/FP54214	Bangladesh	human	throat swab	2014
Rahman 2021 Int J Infect Dis	﻿10.1016/j.ijid.2020.10.041	MT890718	nucleocapsid protein	1412	NiV/BGD/HU/2014/FP081915	Bangladesh	human	throat swab	2014
Rahman 2021 Int J Infect Dis	﻿10.1016/j.ijid.2020.10.041	MT890719	nucleocapsid protein	1373	NiV/BGD/HU/2014/FP54114	Bangladesh	human	throat swab	2014
Rahman 2021 Int J Infect Dis	﻿10.1016/j.ijid.2020.10.041	MT890720	nucleocapsid protein	1370	NiV/BGD/HU/2014/FP51514	Bangladesh	human	throat swab	2014
Rahman 2021 Int J Infect Dis	﻿10.1016/j.ijid.2020.10.041	MT890721	nucleocapsid protein	1413	NiV/BGD/HU/2015/FP086315	Bangladesh	human	throat swab	2015
Rahman 2021 Int J Infect Dis	﻿10.1016/j.ijid.2020.10.041	MT890722	nucleocapsid protein	1194	NiV/BGD/HU/2015/RS195315	Bangladesh	human	throat swab	2015		Case ID RS195315 Balubazar, Manda, Naogaon 2016-01-19
Rahman 2021 Int J Infect Dis	﻿10.1016/j.ijid.2020.10.041	MT890723	nucleocapsid protein	1599	NiV/BGD/HU/2015/FP088315	Bangladesh	human	throat swab	2015
Rahman 2021 Int J Infect Dis	﻿10.1016/j.ijid.2020.10.041	MT890724	nucleocapsid protein	1412	NiV/BGD/HU/2017/FP136517	Bangladesh	human	throat swab	2017
Rahman 2021 Int J Infect Dis	﻿10.1016/j.ijid.2020.10.041	MT890725	nucleocapsid protein	1411	NiV/BGD/HU/2015/RS202615	Bangladesh	human	throat swab	2015
Rahman 2021 Int J Infect Dis	﻿10.1016/j.ijid.2020.10.041	MT890726	nucleocapsid protein	1379	NiV/BGD/HU/2015/FP088215	Bangladesh	human	throat swab	2015
Rahman 2021 Int J Infect Dis	﻿10.1016/j.ijid.2020.10.041	MT890727	nucleocapsid protein	1410	NiV/BGD/HU/2017/RS276817	Bangladesh	human	throat swab	2017
Rahman 2021 Int J Infect Dis	﻿10.1016/j.ijid.2020.10.041	MT890728	nucleocapsid protein	1599	NiV/BGD/HU/2012/RS90412	Bangladesh	human	throat swab	2012		Case ID ﻿RS90412 Sarderpara, Joypurhat Sadar, Joypurhat 2012-01-19
Rahman 2021 Int J Infect Dis	﻿10.1016/j.ijid.2020.10.041	MT890729	nucleocapsid protein	1599	NiV/BGD/HU/2012/RS90612	Bangladesh	human	throat swab	2012		Case ID RS90612 Chakdadra, Joypurhat Sadar, Joypurhat 2012-01-21
Rahman 2021 Int J Infect Dis	﻿10.1016/j.ijid.2020.10.041	MT890730	nucleocapsid protein	1599	NiV/BGD/HU/2018/SQ00118	Bangladesh	human	throat swab	2018
Rahman 2021 Int J Infect Dis	﻿10.1016/j.ijid.2020.10.041	MT890731	nucleocapsid protein	1185	NiV/BGD/HU/2018/RS337518	Bangladesh	human	throat swab	2018
